# Supplementary material for: Novel archaeological and palaeontological findings in cave and palaeoriver landscapes of inland northeast Arabia
Source: PLoS One. 2025 Nov 20;20(11):e0337005. doi: 10.1371/journal.pone.0337005 (PMC12633919; doi:10.1371/journal.pone.0337005)
Supplement: S1 Data — (XLSX) [file pone.0337005.s001.xlsx]

## Sheet: Sheet1
List of macrofauna skeletal remains for Murubbeh Cave, EP19.8, and EP19.91
Site	Location / Cache	Family / subfamily	Species	Skeletal Element
EP19.8	Cache 1	Camelidae	Camelus dromedarius	Astragalus
EP19.8	Cache 1	Camelidae	Camelus dromedarius	Astragalus
EP19.8	Cache 1	Camelidae	Camelus dromedarius	Calcaneum
EP19.8	Cache 1	Camelidae	Camelus dromedarius	Femur
EP19.8	Cache 1	Camelidae	Camelus dromedarius	Humerus
EP19.8	Cache 1	Camelidae	Camelus dromedarius	Humerus
EP19.8	Cache 1	Camelidae	Camelus dromedarius	Mandible
EP19.8	Cache 1	Camelidae	Camelus dromedarius	Mandible
EP19.8	Cache 1	Camelidae	Camelus dromedarius	Mandible
EP19.8	Cache 1	Camelidae	Camelus dromedarius	Maxilla
EP19.8	Cache 1	Camelidae	Camelus dromedarius	Maxilla
EP19.8	Cache 1	Camelidae	Camelus dromedarius	Maxilla
EP19.8	Cache 1	Camelidae	Camelus dromedarius	Metacarpal
EP19.8	Cache 1	Camelidae	Camelus dromedarius	Metapodial
EP19.8	Cache 1	Camelidae	Camelus dromedarius	Metapodial
EP19.8	Cache 1	Camelidae	Camelus dromedarius	Metatarsal
EP19.8	Cache 1	Camelidae	Camelus dromedarius	Metatarsal + tarsals + phalanges
EP19.8	Cache 1	Camelidae	Camelus dromedarius	Midshaft fragment
EP19.8	Cache 1	Camelidae	Camelus dromedarius	Molar
EP19.8	Cache 1	Camelidae	Camelus dromedarius	Radius
EP19.8	Cache 1	Camelidae	Camelus dromedarius	Radius
EP19.8	Cache 1	Camelidae	Camelus dromedarius	Tibia
EP19.8	Cache 1	Camelidae	Camelus dromedarius	Tibia
EP19.8	Cache 1	Camelidae	Camelus dromedarius	Tibia
EP19.8	Cache 1	Camelidae	Camelus dromedarius	Tooth
EP19.8	Cache 1	Camelidae	Camelus dromedarius	Tooth
EP19.8	Cache 1	Camelidae	Camelus dromedarius	Tooth
EP19.8	Cache 1	Camelidae	Camelus dromedarius	Tooth
EP19.8	Cache 1	Camelidae	Camelus dromedarius	Tooth
EP19.8	Cache 1	Equidae	Equus sp.	Incisor
EP19.8	Cache 1	Equidae	Equus sp.	Incisor
EP19.8	Cache 1	Equidae	Equus sp.	Metacarpal
EP19.8	Cache 1	Equidae	Equus sp.	Metatarsal
EP19.8	Cache 1	Equidae	Equus sp.	Tooth
EP19.8	Cache 1	Equidae	Equus sp.	Tooth
EP19.8	Cache 1	Antilopinae	Gazella sp.	Horn core
EP19.8	Cache 1	Antilopinae	Gazella sp.	Horn core
EP19.8	Cache 1	Antilopinae	Gazella sp.	Horn core
EP19.8	Cache 1	Antilopinae	Gazella sp.	Horn core
EP19.8	Cache 1	Antilopinae	Gazella sp.	Horn core
EP19.8	Cache 1	Antilopinae	Gazella sp.	Incisor
EP19.8	Cache 1	Antilopinae	Gazella sp.	Mandible
EP19.8	Cache 1	Antilopinae	Gazella sp.	Mandible
EP19.8	Cache 1	Antilopinae	Gazella sp.	Maxilla
EP19.8	Cache 1	Antilopinae	Gazella sp.	Maxilla
EP19.8	Cache 1	Antilopinae	Gazella sp.	Maxilla
EP19.8	Cache 1	Antilopinae	Gazella sp.	Molar
EP19.8	Cache 1	Antilopinae	Gazella sp.	Tooth
EP19.8	Cache 1	Hyaenidae	Hyaena hyaena	Tibia
EP19.8	Cache 1	Indeterminate	Indeterminate	Indeterminate
EP19.8	Cache 1	Indeterminate	Indeterminate	Indeterminate
EP19.8	Cache 1	Indeterminate	Indeterminate	Indeterminate
EP19.8	Cache 1	Indeterminate	Indeterminate	Midshaft fragment
EP19.8	Cache 1	Indeterminate	Indeterminate	Midshaft fragment
EP19.8	Cache 1	Indeterminate	Indeterminate	Midshaft fragment
EP19.8	Cache 1	Indeterminate	Indeterminate	Midshaft fragment
EP19.8	Cache 1	Indeterminate	Indeterminate	Midshaft fragment
EP19.8	Cache 1	Indeterminate	Indeterminate	Midshaft fragment
EP19.8	Cache 1	Indeterminate	Indeterminate	Midshaft fragment
EP19.8	Cache 1	Indeterminate	Indeterminate	Midshaft fragment
EP19.8	Cache 1	Indeterminate	Indeterminate	Midshaft fragment
EP19.8	Cache 1	Indeterminate	Indeterminate	Midshaft fragment
EP19.8	Cache 1	Indeterminate	Indeterminate	Midshaft fragment
EP19.8	Cache 1	Indeterminate	Indeterminate	Midshaft fragment
EP19.8	Cache 1	Indeterminate	Indeterminate	Midshaft fragment
EP19.8	Cache 1	Indeterminate	Indeterminate	Midshaft fragment
EP19.8	Cache 1	Indeterminate	Indeterminate	Midshaft fragment
EP19.8	Cache 1	Indeterminate	Indeterminate	Midshaft fragment
EP19.8	Cache 1	Indeterminate	Indeterminate	Midshaft fragment
EP19.8	Cache 1	Indeterminate	Indeterminate	Midshaft fragment
EP19.8	Cache 1	Indeterminate	Indeterminate	Midshaft fragment
EP19.8	Cache 1	Indeterminate	Indeterminate	Midshaft fragment
EP19.8	Cache 1	Indeterminate	Indeterminate	Midshaft fragment
EP19.8	Cache 1	Indeterminate	Indeterminate	Midshaft fragment
EP19.8	Cache 1	Indeterminate	Indeterminate	Midshaft fragment
EP19.8	Cache 1	Indeterminate	Indeterminate	Midshaft fragment
EP19.8	Cache 1	Indeterminate	Indeterminate	Midshaft fragment
EP19.8	Cache 1	Indeterminate	Indeterminate	Midshaft fragment
EP19.8	Cache 1	Indeterminate	Indeterminate	Midshaft fragment
EP19.8	Cache 1	Indeterminate	Indeterminate	Midshaft fragment
EP19.8	Cache 1	Indeterminate	Indeterminate	Midshaft fragment
EP19.8	Cache 1	Indeterminate	Indeterminate	Midshaft fragment
EP19.8	Cache 1	Indeterminate	Indeterminate	Midshaft fragment
EP19.8	Cache 1	Indeterminate	Indeterminate	Midshaft fragment
EP19.8	Cache 1	Indeterminate	Indeterminate	Midshaft fragment
EP19.8	Cache 1	Indeterminate	Indeterminate	Midshaft fragment
EP19.8	Cache 1	Indeterminate	Indeterminate	Midshaft fragment
EP19.8	Cache 1	Indeterminate	Indeterminate	Midshaft fragment
EP19.8	Cache 1	Indeterminate	Indeterminate	Midshaft fragment
EP19.8	Cache 1	Indeterminate	Indeterminate	Midshaft fragment
EP19.8	Cache 1	Indeterminate	Indeterminate	Midshaft fragment
EP19.8	Cache 1	Indeterminate	Indeterminate	Midshaft fragment
EP19.8	Cache 1	Indeterminate	Indeterminate	Midshaft fragment
EP19.8	Cache 1	Indeterminate	Indeterminate	Midshaft fragment
EP19.8	Cache 1	Indeterminate	Indeterminate	Midshaft fragment
EP19.8	Cache 1	Indeterminate	Indeterminate	Tooth
EP19.8	Cache 2	Camelidae	Camelus dromedarius	Astragalus
EP19.8	Cache 2	Canidae	Canis sp.	Tooth
EP19.8	Cache 2	Antilopinae	Gazella sp.	Metatarsal
EP19.8	Cache 2	Antilopinae	Gazella sp.	Tibia
EP19.8	Cache 2	Antilopinae	Gazella sp.	Tibia
EP19.8	Cache 2	Antilopinae	Gazelle dorcas	Tibia
EP19.8	Cache 2	Antilopinae	Gazelle dorcas	Tibia
EP19.8	Cache 2	Bovidae	Indeterminate	Metapodial
EP19.8	Cache 2	Indeterminate	Indeterminate	Midshaft fragment
EP19.8	Cache 2	Indeterminate	Indeterminate	Midshaft fragment
EP19.8	Cache 2	Indeterminate	Indeterminate	Midshaft fragment
EP19.8	Cache 2	Indeterminate	Indeterminate	Midshaft fragment
EP19.8	Cache 2	Indeterminate	Indeterminate	Midshaft fragment
EP19.8	Cache 2	Indeterminate	Indeterminate	Midshaft fragment
EP19.8	Cache 2	Indeterminate	Indeterminate	Midshaft fragment
EP19.8	Cache 2	Indeterminate	Indeterminate	Midshaft fragment
EP19.8	Cache 2	Indeterminate	Indeterminate	Midshaft fragment
EP19.8	Cache 2	Indeterminate	Indeterminate	Midshaft fragment
EP19.8	Cache 2	Indeterminate	Indeterminate	Midshaft fragment
EP19.8	Cache 2	Indeterminate	Indeterminate	Midshaft fragment
EP19.8	Cache 2	Indeterminate	Indeterminate	Midshaft fragment
EP19.8	Cache 2	Indeterminate	Indeterminate	Midshaft fragment
EP19.8	Cache 2	Indeterminate	Indeterminate	Midshaft fragment
EP19.8	Cache 2	Indeterminate	Indeterminate	Midshaft fragment
EP19.8	Cache 2	Indeterminate	Indeterminate	Midshaft fragment
EP19.8	Cache 2	Indeterminate	Indeterminate	Midshaft fragment
EP19.8	Cache 2	Indeterminate	Indeterminate	Midshaft fragment
EP19.8	Cache 2	Indeterminate	Indeterminate	Midshaft fragment
EP19.8	Cache 2	Indeterminate	Indeterminate	Midshaft fragment
EP19.8	Cache 2	Indeterminate	Indeterminate	Midshaft fragment
EP19.8	Cache 2	Indeterminate	Indeterminate	Midshaft fragment
EP19.8	Cache 2	Indeterminate	Indeterminate	Midshaft fragment
EP19.8	Cache 2	Indeterminate	Indeterminate	Midshaft fragment
EP19.8	Cache 2	Indeterminate	Indeterminate	Midshaft fragment
EP19.8	Cache 2	Indeterminate	Indeterminate	Midshaft fragment
EP19.8	Cache 2	Indeterminate	Indeterminate	Midshaft fragment
EP19.8	Cache 2	Indeterminate	Indeterminate	Midshaft fragment
EP19.8	Cache 2	Indeterminate	Indeterminate	Midshaft fragment
EP19.8	Cache 2	Indeterminate	Indeterminate	Midshaft fragment
EP19.8	Cache 2	Indeterminate	Indeterminate	Midshaft fragment
EP19.8	Cache 2	Indeterminate	Indeterminate	Midshaft fragment
EP19.8	Cache 2	Indeterminate	Indeterminate	Midshaft fragment
EP19.8	Cache 2	Indeterminate	Indeterminate	Midshaft fragment
EP19.8	Cache 2	Indeterminate	Indeterminate	Midshaft fragment
EP19.8	Cache 2	Indeterminate	Indeterminate	Midshaft fragment
EP19.8	Cache 2	Indeterminate	Indeterminate	Midshaft fragment
EP19.8	Cache 2	Indeterminate	Indeterminate	Midshaft fragment
EP19.8	Cache 2	Indeterminate	Indeterminate	Midshaft fragment
EP19.8	Cache 2	Indeterminate	Indeterminate	Midshaft fragment
EP19.8	Cache 2	Indeterminate	Indeterminate	Midshaft fragment
EP19.8	Cache 2	Indeterminate	Indeterminate	Midshaft fragment
EP19.8	Cache 2	Indeterminate	Indeterminate	Midshaft fragment
EP19.8	Cache 2	Indeterminate	Indeterminate	Midshaft fragment
EP19.8	Cache 2	Indeterminate	Indeterminate	Midshaft fragment
EP19.8	Cache 2	Indeterminate	Indeterminate	Midshaft fragment
EP19.8	Cache 2	Indeterminate	Indeterminate	Midshaft fragment
EP19.8	Cache 2	Indeterminate	Indeterminate	Midshaft fragment
EP19.8	Cache 2	Indeterminate	Indeterminate	Midshaft fragment
EP19.8	Cache 2	Indeterminate	Indeterminate	Midshaft fragment
EP19.8	Cache 2	Indeterminate	Indeterminate	Midshaft fragment
EP19.8	Cache 2	Indeterminate	Indeterminate	Midshaft fragment
EP19.8	Cache 2	Indeterminate	Indeterminate	Rib
EP19.8	Cache 3	Camelidae	Camelus dromedarius	Astragalus
EP19.8	Cache 3	Camelidae	Camelus dromedarius	Calcaneum
EP19.8	Cache 3	Camelidae	Camelus dromedarius	Mandible
EP19.8	Cache 3	Camelidae	Camelus dromedarius	Maxilla
EP19.8	Cache 3	Camelidae	Camelus dromedarius	Metapodial
EP19.8	Cache 3	Camelidae	Camelus dromedarius	Metatarsal
EP19.8	Cache 3	Camelidae	Camelus dromedarius	Tooth
EP19.8	Cache 3	Equidae	Equus sp.	Proximal phalanx
EP19.8	Cache 3	Equidae	Equus sp.	Proximal phalanx
EP19.8	Cache 3	Antilopinae	Gazella sp.	Maxilla
EP19.8	Cache 3	Antilopinae	Gazella sp.	Maxilla
EP19.8	Cache 3	Antilopinae	Gazella sp.	Maxilla
EP19.8	Cache 3	Antilopinae	Gazella sp.	Tibia
EP19.8	Cache 3	Indeterminate	Indeterminate	Femur
EP19.8	Cache 3	Indeterminate	Indeterminate	Indeterminate
EP19.8	Cache 3	Indeterminate	Indeterminate	Indeterminate
EP19.8	Cache 3	Indeterminate	Indeterminate	Maxilla
EP19.8	Cache 3	Indeterminate	Indeterminate	Midshaft fragment
EP19.8	Cache 3	Indeterminate	Indeterminate	Midshaft fragment
EP19.8	Cache 3	Indeterminate	Indeterminate	Midshaft fragment
EP19.8	Cache 3	Indeterminate	Indeterminate	Midshaft fragment
EP19.8	Cache 3	Indeterminate	Indeterminate	Midshaft fragment
EP19.8	Cache 3	Indeterminate	Indeterminate	Midshaft fragment
EP19.8	Cache 3	Indeterminate	Indeterminate	Midshaft fragment
EP19.8	Cache 3	Indeterminate	Indeterminate	Midshaft fragment
EP19.8	Cache 3	Indeterminate	Indeterminate	Midshaft fragment
EP19.8	Cache 3	Indeterminate	Indeterminate	Midshaft fragment
EP19.8	Cache 3	Indeterminate	Indeterminate	Midshaft fragment
EP19.8	Cache 3	Indeterminate	Indeterminate	Midshaft fragment
EP19.8	Cache 3	Indeterminate	Indeterminate	Midshaft fragment
EP19.8	Cache 3	Indeterminate	Indeterminate	Midshaft fragment
EP19.8	Cache 3	Indeterminate	Indeterminate	Midshaft fragment
EP19.8	Cache 3	Indeterminate	Indeterminate	Midshaft fragment
EP19.8	Cache 3	Indeterminate	Indeterminate	Midshaft fragment
EP19.8	Cache 3	Indeterminate	Indeterminate	Midshaft fragment
EP19.8	Cache 3	Indeterminate	Indeterminate	Midshaft fragment
EP19.8	Cache 3	Indeterminate	Indeterminate	Midshaft fragment
EP19.8	Cache 3	Indeterminate	Indeterminate	Midshaft fragment
EP19.8	Cache 3	Indeterminate	Indeterminate	Midshaft fragment
EP19.8	Cache 3	Indeterminate	Indeterminate	Midshaft fragment
EP19.8	Cache 3	Indeterminate	Indeterminate	Midshaft fragment
EP19.8	Cache 3	Indeterminate	Indeterminate	Midshaft fragment
EP19.8	Cache 3	Indeterminate	Indeterminate	Midshaft fragment
EP19.8	Cache 3	Indeterminate	Indeterminate	Midshaft fragment
EP19.8	Cache 3	Indeterminate	Indeterminate	Midshaft fragment
EP19.8	Cache 3	Indeterminate	Indeterminate	Midshaft fragment
EP19.8	Cache 3	Indeterminate	Indeterminate	Midshaft fragment
EP19.8	Cache 3	Indeterminate	Indeterminate	Midshaft fragment
EP19.8	Cache 3	Indeterminate	Indeterminate	Midshaft fragment
EP19.8	Cache 3	Indeterminate	Indeterminate	Midshaft fragment
EP19.8	Cache 3	Indeterminate	Indeterminate	Midshaft fragment
EP19.8	Cache 3	Indeterminate	Indeterminate	Midshaft fragment
EP19.8	Cache 3	Indeterminate	Indeterminate	Midshaft fragment
EP19.8	Cache 3	Indeterminate	Indeterminate	Midshaft fragment
EP19.8	Cache 3	Indeterminate	Indeterminate	Midshaft fragment
EP19.8	Cache 3	Indeterminate	Indeterminate	Midshaft fragment
EP19.8	Cache 3	Indeterminate	Indeterminate	Midshaft fragment
EP19.8	Cache 3	Indeterminate	Indeterminate	Midshaft fragment
EP19.8	Cache 3	Indeterminate	Indeterminate	Midshaft fragment
EP19.8	Cache 3	Indeterminate	Indeterminate	Pelvis
EP19.8	Cache 3	Bovidae	Ovicaprid	Humerus
EP19.8	Cache 3	Bovidae	Ovicaprid	Humerus
EP19.8	Cache 3	Bovidae	Ovicaprid	Radius
EP19.8	Cache 3	Bovidae	Ovicaprid	Scapula
EP19.91	Cache 1	Camelidae	Camelus dromedarius	Astragalus
EP19.91	Cache 1	Camelidae	Camelus dromedarius	Astragalus
EP19.91	Cache 1	Camelidae	Camelus dromedarius	Calcaneum
EP19.91	Cache 1	Camelidae	Camelus dromedarius	Calcaneum
EP19.91	Cache 1	Camelidae	Camelus dromedarius	Humerus
EP19.91	Cache 1	Camelidae	Camelus dromedarius	Metacarpal
EP19.91	Cache 1	Camelidae	Camelus dromedarius	Metapodial
EP19.91	Cache 1	Camelidae	Camelus dromedarius	Metapodial
EP19.91	Cache 1	Camelidae	Camelus dromedarius	Metatarsal
EP19.91	Cache 1	Camelidae	Camelus dromedarius	Metpodial
EP19.91	Cache 1	Camelidae	Camelus dromedarius	Proximal phalanx
EP19.91	Cache 1	Camelidae	Camelus dromedarius	Proximal phalanx
EP19.91	Cache 1	Camelidae	Camelus dromedarius	Radius
EP19.91	Cache 1	Camelidae	Camelus dromedarius	Radius
EP19.91	Cache 1	Camelidae	Camelus dromedarius	Radius
EP19.91	Cache 1	Camelidae	Camelus dromedarius	Scapula
EP19.91	Cache 1	Camelidae	Camelus dromedarius	Tibia
EP19.91	Cache 1	Camelidae	Camelus dromedarius	Tibia
EP19.91	Cache 1	Indeterminate	Indeterminate	Astragalus
EP19.91	Cache 1	Indeterminate	Indeterminate	Carpal/tarsal
EP19.91	Cache 1	Indeterminate	Indeterminate	Humerus
EP19.91	Cache 1	Indeterminate	Indeterminate	Indeterminate
EP19.91	Cache 1	Indeterminate	Indeterminate	Metapodial
EP19.91	Cache 1	Indeterminate	Indeterminate	Midshaft fragment
EP19.91	Cache 1	Indeterminate	Indeterminate	Midshaft fragment
EP19.91	Cache 1	Indeterminate	Indeterminate	Midshaft fragment
EP19.91	Cache 1	Indeterminate	Indeterminate	Midshaft fragment
EP19.91	Cache 1	Indeterminate	Indeterminate	Midshaft fragment
EP19.91	Cache 1	Indeterminate	Indeterminate	Midshaft fragment
EP19.91	Cache 1	Indeterminate	Indeterminate	Midshaft fragment
EP19.91	Cache 1	Indeterminate	Indeterminate	Midshaft fragment
EP19.91	Cache 1	Indeterminate	Indeterminate	Midshaft fragment
EP19.91	Cache 1	Indeterminate	Indeterminate	Midshaft fragment
EP19.91	Cache 1	Indeterminate	Indeterminate	Midshaft fragment
EP19.91	Cache 1	Indeterminate	Indeterminate	Midshaft fragment
EP19.91	Cache 1	Indeterminate	Indeterminate	Tibia
EP19.91	Cache 1	Indeterminate	Indeterminate	Tibia
EP19.91	Cache 1	Indeterminate	Indeterminate	Tibia
EP19.91	Cache 1	Indeterminate	Indeterminate	Vertebrae
EP19.91	Cache 2	Camelidae	Camelus dromedarius	Metacarpal
EP19.91	Cache 2	Camelidae	Camelus dromedarius	Metapodial
EP19.91	Cache 2	Camelidae	Camelus dromedarius	Metatarsal
EP19.91	Cache 2	Camelidae	Camelus dromedarius	Radius
EP19.91	Cache 2	Camelidae	Camelus dromedarius	Radius
EP19.91	Cache 2	Camelidae	Camelus dromedarius	Tibia
EP19.91	Cache 2	Antilopinae	Gazella sp.	Tibia
EP19.91	Cache 2	Indeterminate	Indeterminate	Midshaft
EP19.91	Cache 3	Camelidae	Camelus dromedarius	Astragalus
EP19.91	Cache 3	Camelidae	Camelus dromedarius	Humerus
EP19.91	Cache 3	Camelidae	Camelus dromedarius	Metacarpal
EP19.91	Cache 3	Camelidae	Camelus dromedarius	Metacarpal
EP19.91	Cache 3	Camelidae	Camelus dromedarius	Metacarpal
EP19.91	Cache 3	Camelidae	Camelus dromedarius	Metapodial
EP19.91	Cache 3	Camelidae	Camelus dromedarius	Metapodial
EP19.91	Cache 3	Camelidae	Camelus dromedarius	Metapodial
EP19.91	Cache 3	Camelidae	Camelus dromedarius	Metatarsal
EP19.91	Cache 3	Camelidae	Camelus dromedarius	Radius
EP19.91	Cache 3	Equidae	Equus sp.	Femur
EP19.91	Cache 3	Antilopinae	Gazella sp.	Horn core
EP19.91	Cache 3	Bovidae	Indeterminate	Cervical vertebra
EP19.91	Cache 3	Bovidae	Indeterminate	Proximal phalanx
EP19.91	Cache 3	Carnivora	Indeterminate	Cervical vertebra
EP19.91	Cache 3	Carnivora	Indeterminate	Humerus
EP19.91	Cache 3	Carnivora	Indeterminate	Midshaft fragment
EP19.91	Cache 3	Indeterminate	Indeterminate	Humerus
EP19.91	Cache 3	Indeterminate	Indeterminate	Midshaft fragment
EP19.91	Cache 3	Indeterminate	Indeterminate	Midshaft fragment
EP19.91	Cache 3	Indeterminate	Indeterminate	Midshaft fragment
EP19.91	Cache 3	Indeterminate	Indeterminate	Midshaft fragment
EP19.91	Cache 3	Indeterminate	Indeterminate	Midshaft fragment
EP19.91	Cache 3	Indeterminate	Indeterminate	Midshaft fragment
Murubbeh	Northwest Passage	Canidae	Canis sp.	Crania
Murubbeh	Northwest Passage	Canidae	Canis sp.	Humerus
Murubbeh	Northwest Passage	Canidae	Canis sp.	Mandible
Murubbeh	Northwest Passage	Canidae	Canis sp.	Mandible
Murubbeh	Northwest Passage	Canidae	Canis sp.	Mandible
Murubbeh	Northwest Passage	Canidae	Canis sp.	Radius
Murubbeh	Northwest Passage	Canidae	Canis sp.	Ulna
Murubbeh	Northwest Passage	Equidae	Equus sp.	Humerus
Murubbeh	Northwest Passage	Equidae	Equus sp.	Metacarpal
Murubbeh	Northwest Passage	Equidae	Equus sp.	Proximal phalanx
Murubbeh	Northwest Passage	Equidae	Equus sp.	Proximal phalanx
Murubbeh	Northwest Passage	Antilopinae	Gazelle dorcas	Mandible
Murubbeh	Northwest Passage	Antilopinae	Gazelle dorcas	Maxilla
Murubbeh	Northwest Passage	Hyaenidae	Hyaena hyaena	Mandible
Murubbeh	Northwest Passage	Canidae	Vulpes cf. ruppellii	Mandible + Maxilla
Murubbeh	Southeast Passage	Bovidae	Bos taurus	Mandible
Murubbeh	Southeast Passage	Camelidae	Camelus dromedarius	Humerus
Murubbeh	Southeast Passage	Camelidae	Camelus dromedarius	Humerus
Murubbeh	Southeast Passage	Camelidae	Camelus dromedarius	Mandible
Murubbeh	Southeast Passage	Camelidae	Camelus dromedarius	Mandible
Murubbeh	Southeast Passage	Camelidae	Camelus dromedarius	Mandible
Murubbeh	Southeast Passage	Camelidae	Camelus dromedarius	Mandible
Murubbeh	Southeast Passage	Camelidae	Camelus dromedarius	Mandible
Murubbeh	Southeast Passage	Camelidae	Camelus dromedarius	Mandible
Murubbeh	Southeast Passage	Camelidae	Camelus dromedarius	Maxilla
Murubbeh	Southeast Passage	Camelidae	Camelus dromedarius	Maxilla
Murubbeh	Southeast Passage	Camelidae	Camelus dromedarius	Radius
Murubbeh	Southeast Passage	Camelidae	Camelus dromedarius	Tooth
Murubbeh	Southeast Passage	Canidae	Canis sp.	Crania
Murubbeh	Southeast Passage	Canidae	Canis sp.	Crania
Murubbeh	Southeast Passage	Canidae	Canis sp.	Mandible
Murubbeh	Southeast Passage	Canidae	Canis sp.	Mandible
Murubbeh	Southeast Passage	Canidae	Canis sp.	Mandible
Murubbeh	Southeast Passage	Canidae	Canis sp.	Mandible
Murubbeh	Southeast Passage	Canidae	Canis sp.	Mandible
Murubbeh	Southeast Passage	Canidae	Canis sp.	Mandible
Murubbeh	Southeast Passage	Canidae	Canis sp.	Mandible
Murubbeh	Southeast Passage	Canidae	Canis sp.	Mandible
Murubbeh	Southeast Passage	Canidae	Canis sp.	Mandible
Murubbeh	Southeast Passage	Canidae	Canis sp.	Mandible
Murubbeh	Southeast Passage	Canidae	Canis sp.	Mandible
Murubbeh	Southeast Passage	Canidae	Canis sp.	Mandible
Murubbeh	Southeast Passage	Canidae	Canis sp.	Maxilla
Murubbeh	Southeast Passage	Canidae	Canis sp.	Maxilla
Murubbeh	Southeast Passage	Equidae	Equus sp.	Crania
Murubbeh	Southeast Passage	Equidae	Equus sp.	Crania
Murubbeh	Southeast Passage	Equidae	Equus sp.	Crania
Murubbeh	Southeast Passage	Equidae	Equus sp.	Crania
Murubbeh	Southeast Passage	Equidae	Equus sp.	Crania
Murubbeh	Southeast Passage	Equidae	Equus sp.	Mandible
Murubbeh	Southeast Passage	Equidae	Equus sp.	Mandible
Murubbeh	Southeast Passage	Equidae	Equus sp.	Mandible
Murubbeh	Southeast Passage	Equidae	Equus sp.	Maxilla
Murubbeh	Southeast Passage	Equidae	Equus sp.	Maxilla
Murubbeh	Southeast Passage	Equidae	Equus sp.	Metacarpal
Murubbeh	Southeast Passage	Equidae	Equus sp.	Tooth
Murubbeh	Southeast Passage	Equidae	Equus sp.	Tooth
Murubbeh	Southeast Passage	Equidae	Equus sp.	Tooth
Murubbeh	Southeast Passage	Antilopinae	Gazella sp.	Horn core
Murubbeh	Southeast Passage	Antilopinae	Gazella sp.	Horn sheath
Murubbeh	Southeast Passage	Antilopinae	Gazella sp.	Horn sheath
Murubbeh	Southeast Passage	Antilopinae	Gazella sp.	Mandible
Murubbeh	Southeast Passage	Antilopinae	Gazella sp.	Mandible
Murubbeh	Southeast Passage	Antilopinae	Gazella sp.	Mandible
Murubbeh	Southeast Passage	Antilopinae	Gazella sp.	Maxilla
Murubbeh	Southeast Passage	Antilopinae	Gazella sp.	Maxilla
Murubbeh	Southeast Passage	Antilopinae	Gazella sp.	Maxilla
Murubbeh	Southeast Passage	Antilopinae	Gazelle marica	Horn sheath
Murubbeh	Southeast Passage	Hyaenidae	Hyaena hyaena	Mandible
Murubbeh	Southeast Passage	Hyaenidae	Hyaena hyaena	Maxilla
Murubbeh	Southeast Passage	Hyaenidae	Hyaena hyaena	Maxilla
Murubbeh	Southeast Passage	Hyaenidae	Hyaena hyaena	Maxilla
Murubbeh	Southeast Passage	Hyaenidae	Hyaena hyaena	Maxilla
Murubbeh	Southeast Passage	Hyaenidae	Hyaena hyaena	Maxilla
Murubbeh	Southeast Passage	Bovidae	Indeterminate	Humerus
Murubbeh	Southeast Passage	Carnivora	Indeterminate	Mandible
Murubbeh	Southeast Passage	Carnivora	Indeterminate	Mandible
Murubbeh	Southeast Passage	Carnivora	Indeterminate	Mandible
Murubbeh	Southeast Passage	Carnivora	Indeterminate	Mandible
Murubbeh	Southeast Passage	Carnivora	Indeterminate	Mandible
Murubbeh	Southeast Passage	Carnivora	Indeterminate	Mandible
Murubbeh	Southeast Passage	Carnivora	Indeterminate	Mandible
Murubbeh	Southeast Passage	Carnivora	Indeterminate	Mandible
Murubbeh	Southeast Passage	Carnivora	Indeterminate	Maxilla
Murubbeh	Southeast Passage	Hippotraginae	Oryx leucoryx	Horn core
Murubbeh	Southeast Passage	Hippotraginae	Oryx leucoryx	Horn core
Murubbeh	Southeast Passage	Hippotraginae	Oryx leucoryx	Mandible
Murubbeh	Southeast Passage	Bovidae	Ovicaprid	Mandible
Murubbeh	Southeast Passage	Canidae	Vulpes ruppellii	Crania
Murubbeh	Southeast Passage	Canidae	Vulpes sp.	Mandible
Murubbeh	Southeast Passage	Canidae	Vulpes vulpes	Mandible
